# Supplementary material for: A TrkB agonist prodrug prevents bone loss via inhibiting asparagine endopeptidase and increasing osteoprotegerin
Source: Nat Commun. 2022 Aug 16;13:4820. doi: 10.1038/s41467-022-32435-5 (PMC9381595; doi:10.1038/s41467-022-32435-5)
Supplement: Supplementary file 4 — Source data [file 41467_2022_32435_MOESM4_ESM.xlsx]

## Sheet: Figure 1b
Figure 1b
μCT scanning measurements of BV/TV, Conn.D.,SMI, Tb.N, Tb.Sp, Tb.Th.
Trabecular bone
BV/TV (%)
	sample	AEP WT sham	AEP KO Sham	AEP WT OVX	AEP KO OVX
	1	6.93	8.35	1.97	2.88
	2	4.76	10.01	1.17	2.03
	3	4.03	7.66	1.04	2.7
	4	10.34	6.19	0.95	2.73
	5	4.76	7.6	1.89	3.17
	6	5.11		1.61	2.22
	7			1.41	2.25
Conn.D (1/mm3)
	sample	AEP WT sham	AEP KO Sham	AEP WT OVX	AEP KO OVX
	1	68.7127	130.92	4.394	20.9739
	2	62.5314	139.293	2.1957	11.7654
	3	51.993	122.462	1.2005	16.7716
	4	126.953	62.9095	0.7926	13.0837
	5	78.2102	97.6468	3.9476	24.7789
	6	61.2218		8.5687	10.8835
	7			2.8994	21.004
SMI
	sample	AEP WT sham	AEP KO Sham	AEP WT OVX	AEP KO OVX
	1	2.4149	1.7398	2.898	3.1306
	2	2.6776	2.1466	3.9533	3.2051
	3	3.0417	2.3189	3.8459	2.8276
	4	2.6003	2.22	3.9694	3.0471
	5	2.6853	2.1824	3.7683	2.2195
	6	2.734		3.9099	3.2766
	7			3.6585	2.8804
Tb.N (1/mm)
	sample	AEP WT sham	AEP KO Sham	AEP WT OVX	AEP KO OVX
	1	3.3197	3.5896	2.6318	3.0158
	2	3.37	3.7911	2.7933	2.4863
	3	3.2173	3.9272	2.2776	2.6477
	4	4.6985	3.4735	1.9235	2.5937
	5	3.5447	3.3586	2.2822	2.541
	6	3.1455		2.5436	2.536
	7			2.3512	2.4934
Tb.Sp (μm)
	sample	AEP WT sham	AEP KO Sham	AEP WT OVX	AEP KO OVX
	1	305	286	384.4	333.8
	2	300.2	268.2	359.6	403
	3	312.5	257.5	438.6	381.7
	4	217.1	290.2	521.4	391.3
	5	285.7	309.4	436.4	398.8
	6	329		393.2	400.2
	7			431.1	405.1
Tb.Th (μm)
	sample	AEP WT sham	AEP KO Sham	AEP WT OVX	AEP KO OVX
	1	39.6	34.7	34.9	31.3
	2	34.1	40.7	30.1	34.4
	3	32.2	35.6	33.2	35.6
	4	37.6	36.6	38.5	32.4
	5	33.2	39.3	33.9	35.8
	6	37		33.8	35.4
	7			39.4	33.4

## Sheet: Figure 1c
Figure 1c
μCT scanning measurements of Ct.Ar, Ct.Th and Ct.Ar/Tr.Ar
Cortical bone
Ct.Ar (mm2)
	sample	AEP WT sham	AEP KO sham	AEP WT OVX	AEP KO OVX
	1	0.9368	0.9218	0.89273	0.82749
	2	0.94626	0.8445	0.7843	0.77894
	3	0.98773	0.79707	0.88067	0.79586
	4	0.9448	0.98968	0.79274	0.75391
	5	0.89432	0.89151	0.83064	0.78366
	6	0.86192		0.87864	0.91208
	7			0.76555	0.82566
Ct.Th (mm)
	sample	AEP WT sham	AEP KO sham	AEP WT OVX	AEP KO OVX
	1	0.232	0.237	0.196	0.204
	2	0.222	0.241	0.195	0.198
	3	0.238	0.217	0.199	0.208
	4	0.222	0.261	0.206	0.214
	5	0.207	0.238	0.181	0.201
	6	0.223		0.199	0.203
	7			0.203	0.203
Ct.Ar/Tt.Ar (%)
	sample	AEP WT sham	AEP KO sham	AEP WT OVX	AEP KO OVX
	1	99.814	99.867	99.785	99.388
	2	99.826	99.846	99.902	99.767
	3	99.856	99.843	99.675	99.742
	4	99.883	99.871	99.864	99.852
	5	99.886	99.863	99.74	99.262
	6	99.832		99.812	99.829
	7			99.877	99.849

## Sheet: Figure 1d
Figure 1d
Serum levels of osteocalcin, CTX, RANK-L, OPG, RANK-L/OPG ratio and BDNF.
Osteocalcin
	sample	AEP WT sham	AEP KO Sham	AEP WT OVX	AEP KO OVX
	1	1.87112	2.32783	1.95986	3.14236
	2	1.96591	2.00881	2.20971	2.81097
	3	2.03999	2.16274	2.09085	2.45938
	4	1.92984	2.25074	2.16274	3.63679
	5	2.0526	1.97808	2.28547	2.42956
	6			2.34211	2.36369
	7			2.08443	2.65374
CTX (ng/ml)
	sample	AEP WT sham	AEP KO Sham	AEP WT OVX	AEP KO OVX
	1	32.6189	29.3708	43.0389	53.9955
	2	29.6969	32.2266	39.9396	41.6044
	3	34.4574	34.0535	35.2946	36.3995
	4	30.7194	31.6122	52.6168	54.6695
	5	35.4741	32.6801	37.0568	55.3605
	6			46.9694	37.8198
	7			38.4869	36.4757
BNDF (pg/ml)
	sample	AEP WT sham	AEP KO Sham	AEP WT OVX	AEP KO OVX
	1	111.586	92.2759	63.3103	90.8966
	2	86.7586	74.3448	57.7931	104.69
	3	95.0345	88.1379	79.8621	92.2759
	4	60.5517	71.5862	93.6552	61.931
	5	63.3103	63.3103	68.8276	57.7931
RNAK-L (pg/ml)
	sample	AEP WT sham	AEP KO Sham	AEP WT OVX	AEP KO OVX
	1	10.1741	16.0968	28.6003	27.9422
	2	1.61904	20.7034	20.0453	41.1038
	3	9.516	16.7549	22.6776	25.968
	4	7.54176	8.85792	14.1226	31.2326
	5	12.1483	16.0968	20.7034	23.9938
OPG (pg/ml)
	sample	AEP WT sham	AEP KO Sham	AEP WT OVX	AEP KO OVX
	1	455.81	599.985	78.736	355.996
	2	211.821	1165.6	167.459	389.267
	3	234.002	899.426	112.007	755.25
	4	311.634	810.702	222.911	500.171
	5	289.454	522.352	200.73	666.527
RANK-L/OPG (%)
	sample	AEP WT sham	AEP KO Sham	AEP WT OVX	AEP KO OVX
	1	2.23209	1.69572	17.9366	7.84903
	2	0.764344	0.138902	11.9703	10.5593
	3	4.06664	1.05801	20.2466	3.43833
	4	2.42007	0.930275	12.8304	6.24439
	5	4.19698	2.3257	10.314	3.59982

## Sheet: Figure 2d
Figure 2d
Histomorphometric indices of bone turnover in AEP WT and AEP KO mice with or without ovariectomy
	MAR (μm/day)
	sample	AEP WT sham	AEP KO sham	AEP WT OVX	AEP KO OVX
	1	1.31584	1.34208	1.05053	1.366
	2	1.27245	1.28697	1.07694	1.29528
	3	1.55826	1.67859	1.01422	1.19329
	4	1.49685	1.53696	1.00639	1.09333
	5	1.35336	1.29034	1.25458	1.15354
	6	1.25255	1.32568	1.32495	1.23138
	BFR/BS (μm/day)
	sample	AEP WT sham	AEP KO sham	AEP WT OVX	AEP KO OVX
	1	0.52287	0.523058	0.327706	0.631483
	2	0.569947	0.539954	0.370502	0.615671
	3	0.557951	0.712615	0.271184	0.362957
	4	0.621401	0.662872	0.295932	0.390444
	5	0.498831	0.566383	0.281843	0.458818
	6	0.463273	0.604719	0.312474	0.436017
	Ob.S/BS (%)
	sample	AEP WT sham	AEP KO sham	AEP WT OVX	AEP KO OVX
	1	32.7207	40.3625	62.1795	59.5325
	2	33.0482	38.2855	40.1117	61.679
	3	40.9021	36.5296	67.8355	48.2651
	4	38.7765	36.2707	52.6237	35.6095
	5	42.8102	44.2468	70.1776	31.0161
	6	39.8711	41.9052	48.6568	43.654
	N.Ob/BS (1/mm)
	sample	AEP WT sham	AEP KO sham	AEP WT OVX	AEP KO OVX
	1	51.3564	59.9398	68.342	63.8262
	2	52.8452	51.0328	68.5387	67.0051
	3	59.3398	52.0863	86.2669	53.2435
	4	58.0168	52.3291	92.1493	51.7536
	5	59.3034	69.9132	83.5641	52.1369
	6	56.7449	63.9179	82.9858	54.3412
	Oc.S/BS (%)
	sample	AEP WT sham	AEP KO sham	AEP WT OVX	AEP KO OVX
	1	4.3471	3.96071	5.79726	1.90019
	2	5.12357	4.21622	7.80565	1.70791
	3	6.20127	3.81641	2.68402	3.50637
	4	6.90665	4.30266	4.56692	4.16728
	5	5.73903	6.69825	4.19039	1.03017
	6	6.56717	7.3335	6.00153	1.89366
	N.Oc/BS (1/mm)
	sample	AEP WT sham	AEP KO sham	AEP WT OVX	AEP KO OVX
	1	2.15619	2.02842	4.6177	1.69997
	2	2.4801	2.24616	3.83276	1.4057
	3	3.23528	1.98723	2.54797	2.62468
	4	3.62605	2.23109	2.50018	2.11239
	5	2.58522	3.69585	2.78547	0.993084
	6	3.09951	3.90338	2.86983	1.26375
	MS/BS (%)
	sample	AEP WT sham	AEP KO sham	AEP WT OVX	AEP KO OVX
	1	39.7365	38.9736	31.1944	46.2287
	2	44.7915	41.9555	34.4033	47.532
	3	35.806	42.4532	26.7381	33.6409
	4	41.5138	43.1289	29.4054	38.8044
	5	36.8587	43.8954	22.4651	26.7714
	6	36.9863	45.6158	23.5839	35.4089

## Sheet: Figure 3b 
Figure 3b
μCT scanning measurements of BV/TV, Conn.D.,SMI, Tb.N, Tb.Sp, Tb.Th.
Trabecular bone
	BV/TV (%)
	sample	WT sham	BDNF+/- sham	WT ovx	BDNF+/- ovx	WT ovx+R13	BDNF+/- ovx+R13
	1	3.81	3.58	1.05	1.58	3.11	2.13
	2	3.38	2.63	1.33	1.96	4.4	5.25
	3	1.76	3.58	1.69	1.42	2.26	6.28
	4	1.94	2.13	2.96	1.32	3.28	5.63
	5	4.7	2.57	1.78	2.04	3.2	5.4
	6	4.13	3.11	0.61	1.9	5.47	3.64
	7	3.82	3.88	0.48	1.32	4.52	3.1
	8	2.72		0.74	2.47	3.93	3.52
	Conn.D (1/mm3)
	sample	WT sham	BDNF+/- sham	WT ovx	BDNF+/- ovx	WT ovx+R13	BDNF+/- ovx+R13
	1	16.7015	34.6678	3.0633	3.7665	24.3439	2.1295
	2	22.388	17.7755	3.2164	7.5408	44.0219	36.8002
	3	20.7105	16.9779	21.7145	2.8058	13.371	35.6939
	4	12.6679	3.5813	19.8913	0.8511	30.4098	45.0357
	5	28.6143	2.9067	12.7619	8.6474	15.2038	51.2122
	6	37.4659	15.1932	2.1788	9.838	41.221	35.8627
	7	40.8368	41.3209	0.6098	5.8905	33.8025	30.9164
	8	12.4818		3.0058	13.3362	46.4337	25.0149
	SMI
	sample	WT sham	BDNF+/- sham	WT ovx	BDNF+/- ovx	WT ovx+R13	BDNF+/- ovx+R13
	1	3.3244	2.7856	4.2888	3.7172	3.2716	3.2771
	2	3.0839	3.1853	3.6621	3.1458	2.8357	2.9796
	3	3.005	3.0415	3.4795	3.5621	3.2778	2.7094
	4	2.9326	3.1607	3.7784	3.6047	2.8887	2.6135
	5	3.2718	2.8024	3.5257	3.3083	2.9201	2.7964
	6	3.0987	3.1146	3.4753	3.0153	2.9671	2.8586
	7	2.9117	2.9097	4.015	3.6073	2.7533	2.8826
	8	3.877		3.7379	3.3248	2.6777	2.8636
	Tb.N (1/mm)
	sample	WT sham	BDNF+/- sham	WT ovx	BDNF+/- ovx	WT ovx+R13	BDNF+/- ovx+R13
	1	3.3812	2.6745	2.7411	2.4884	2.7324	2.5193
	2	3.1746	2.6879	2.4042	2.9454	3.1807	2.8455
	3	3.137	3.0303	2.6541	2.3225	2.9355	2.8158
	4	2.858	2.8739	3.1955	2.4869	2.7103	3.1585
	5	3.5882	2.9644	2.6767	2.8835	2.8178	3.2858
	6	3.5215	2.8509	2.0806	2.4099	3.3669	3.0049
	7	3.1944	3.2836	2.5356	2.4647	2.8036	2.897
	8	3.2385		1.8866	2.7983	3.057	2.7004
	Tb.Sp (μm)
	sample	WT sham	BDNF+/- sham	WT ovx	BDNF+/- ovx	WT ovx+R13	BDNF+/- ovx+R13
	1	298.4	381.7	364.2	420.3	373.1	404.5
	2	316	374.4	417.2	340.4	314.7	351.8
	3	340.5	334	378.6	430.1	343.1	357
	4	349.8	350.2	316	409.5	373.8	321.7
	5	282	337	378.3	350.1	401.9	309
	6	284	352.5	484.8	419.4	297.9	339.1
	7	317.2	306.7	392.1	409.8	361.4	353
	8	310.9		538.7	365.9	330.6	371.9
	Tb.Th (μm)
	sample	WT sham	BDNF+/- sham	WT ovx	BDNF+/- ovx	WT ovx+R13	BDNF+/- ovx+R13
	1	30.2	38	28.8	33.9	38.4	34.9
	2	35.2	35.1	32.8	27.7	37.7	45.8
	3	37.4	41.6	27.4	35.4	30.9	50.4
	4	33.1	26.1	36.2	30.5	39.6	43.3
	5	28.7	36.2	32.9	32.2	38.7	40.7
	6	35.2	35.2	25.8	32.8	45.3	37.8
	7	35.2	30.7	21	31.4	42.8	36.6
	8	42.8		29.6	34.1	33.5	38.8

## Sheet: Figure 3c
Figure 3c
μCT scanning measurements of Ct.Ar, Ct.Th and Ct.Ar/Tr.Ar
Cortical bone
	Ct.Ar (mm2)
	sample	WT sham	BDNF+/- sham	WT ovx	BDNF+/- ovx	WT ovx+R13	BDNF+/- ovx+R13
	1	0.77197	0.7737	0.61115	0.74557	0.79361	0.77521
	2	0.78851	0.8124	0.73271	0.72462	0.80349	0.84178
	3	0.67725	0.7837	0.68287	0.77145	0.68836	0.82542
	4	0.72205	0.7651	0.71649	0.68372	0.72512	0.7672
	5	0.69074	0.6943	0.69388	0.70862	0.84727	0.75271
	6	0.72403	0.8619	0.76918	0.73702	0.79778	0.77706
	7	0.76205	0.7714	0.67823	0.73299	0.79881	0.82497
	8	0.77314		0.70328	0.71844	0.71689	0.7321
	Ct.Th (mm)
	sample	WT sham	BDNF+/- sham	WT ovx	BDNF+/- ovx	WT ovx+R13	BDNF+/- ovx+R13
	1	0.174	0.189	0.152	0.175	0.181	0.185
	2	0.184	0.198	0.162	0.171	0.181	0.192
	3	0.169	0.187	0.169	0.176	0.17	0.184
	4	0.174	0.187	0.171	0.167	0.18	0.177
	5	0.18	0.178	0.167	0.172	0.186	0.175
	6	0.173	0.172	0.172	0.169	0.183	0.174
	7	0.177	0.174	0.165	0.171	0.189	0.174
	8	0.181		0.16	0.17	0.168	0.181
	Ct.Ar/Tt.Ar (%)
	sample	WT sham	BDNF+/- sham	WT ovx	BDNF+/- ovx	WT ovx+R13	BDNF+/- ovx+R13
	1	99.657	99.74	99.625	99.69	99.71	99.787
	2	99.788	99.8	99.582	99.725	99.692	99.804
	3	99.735	99.74	99.718	99.744	99.569	99.713
	4	99.74	99.83	99.773	99.686	99.558	99.725
	5	99.674	99.71	99.689	99.717	99.163	99.607
	6	99.701	99.58	99.61	99.648	99.726	99.657
	7	99.683	99.57	99.812	99.687	99.78	99.668
	8	99.751		99.709	99.635	99.64	99.664

## Sheet: Figure 3d
Figure 3d
Serum levels of osteocalcin, CTX, RANK-L, OPG, RANK-L/OPG ratio and BDNF.
	Osteocalcin (ng/ml)
	sample	WT sham	BDNF+/- sham	WT ovx	BDNF+/- ovx	WT ovx+R13	BDNF+/- ovx+R13
	1	2.61375	2.45189	5.80873	5.05556	5.90724	11.0406
	2	4.99799	2.56651	4.88458	10.5395	4.44031	8.03744
	3	2.89718	3.98523	6.1597	8.12281	5.85781	4.33815
	4	3.66926	2.93235	8.16576	6.76551	8.83119	7.30042
	5	2.84516	3.41676	5.36734	3.08627	8.29567	5.53719
	6	2.96791	2.78558	5.71162	4.31295	4.53144	6.74702
	7	4.04418	3.76826	6.5283	6.38577	7.5601	5.72771
	CTX (ng/ml)
	sample	WT sham	BDNF+/- sham	WT ovx	BDNF+/- ovx	WT ovx+R13	BDNF+/- ovx+R13
	1	28.5226	28.8318	36.1731	39.4434	35.619	41.1632
	2	28.1951	25.4517	44.4619	36.286	35.6554	38.5294
	3	30.7773	30.7773	40.8265	37.3743	33.9871	33.497
	4	23.0431	27.3965	41.2605	33.724	35.402	34.5599
	5	27.0941	27.7297	36.9391	35.011	33.5616	38.0258
	6	31.6937	31.3207	35.6554	32.3163	27.7085	37.738
	7			30.1865	38.8726	27.0399	37.3343
	BDNF (pg/ml)
	sample	WT sham	BDNF+/- sham	WT ovx	BDNF+/- ovx	WT ovx+R13	BDNF+/- ovx+R13
	1	72.1637	62.9554	57.7931	61.931	72.9655	68.8276
	2	83.6741	84.8251	106.069	50.8965	59.1724	53.6552
	3	94.0334	112.45	60.5517	56.4138	55.0345	49.5172
	4	71.0126	50.2939	56.4138	56.4138	63.3103	55.0345
	5	129.716	59.5022	78.4828	41.2414	75.7241	115.724
	RANKL (pg/ml)
	sample	WT sham	BDNF+/- sham	WT ovx	BDNF+/- ovx	WT ovx+R13	BDNF+/- ovx+R13
	1	16.2984	13.6018	52.2912	41.1038	62.1624	74.0078
	2	28.4333	22.3658	36.4973	60.1882	39.1296	37.1554
	3	15.6242	27.085	121.39	77.9563	128.629	54.9235
	4	20.3434	66.1862	85.1952	54.9235	31.8907	139.158
	5	18.3209	35.1749	41.7619	75.9821	37.8134	67.427
	6	35.849	25.7366	56.8978	83.879	53.6074	57.5558
	OPG (pg/ml)
	sample	WT sham	BDNF+/- sham	WT ovx	BDNF+/- ovx	WT ovx+R13	BDNF+/- ovx+R13
	1	857.368	846.152	455.81	466.9	1287.59	1110.14
	2	745.208	935.88	744.16	766.341	1032.51	1886.47
	3	812.504	834.936	777.431	489.081	1620.3	1309.77
	4	677.912	1137.77	444.719	744.16	1442.86	1986.29
	5	924.664	1059.26	477.99	455.81	1099.05	1287.59
	6	1406.95	913.448	588.894	644.346	1243.23	1442.86
	RANK-L/OPG (%)
	sample	WT sham	BDNF+/- sham	WT ovx	BDNF+/- ovx	WT ovx+R13	BDNF+/- ovx+R13
	1	1.90098	1.60748	11.4722	8.80356	4.82781	6.66651
	2	3.81548	2.38982	4.90449	7.85397	3.78975	1.96957
	3	1.92297	3.24396	15.6142	15.9393	7.93855	4.19337
	4	3.00088	5.8172	19.1571	7.38061	2.21025	7.00593
	5	1.98135	3.32072	8.73698	16.6697	3.44055	5.23669
	6	2.54799	2.81753	9.66179	13.0177	4.31195	3.98902

## Sheet:  Figure 4d 
Figure 4d
Histomorphometric indices of bone turnove
	MAR (μm/day)
	sample	WT sham	BDNF+/- sham	WT -OVX	BDNF+/- OVX	WT-OVX+R13	BDNF+/- OVX + R13
	1	1.56852	1.38276	1.04278	1.31663	1.41277	1.15428
	2	1.52847	1.55602	1.00928	1.20169	1.37568	1.36923
	3	1.59912	1.46793	1.2543	1.3616	1.47839	1.47878
	4	1.48938	1.42857	1.2893	1.15766	1.56222	1.6246
	5	1.31322	1.46319	1.39504	1.15529	1.48359	1.29498
	6	1.34239	1.39285	1.42325	1.26353	1.57499	1.31377
	BFR/BS (μm/day)
	sample	WT-sham	BDNF+/- Sham	WT -OVX	BDNF+/- OVX	WT-OVX+R13	BDNF+/- OVX + R13
	1	0.590966	0.652088	0.374028	0.471198	0.620481	0.471968
	2	0.550548	0.657447	0.33104	0.378582	0.629366	0.590474
	3	0.579901	0.508666	0.450744	0.443066	0.407017	0.556071
	4	0.622552	0.480549	0.495985	0.397003	0.386173	0.569056
	5	0.456318	0.467172	0.39072	0.330284	0.546921	0.498108
	6	0.526774	0.482367	0.420951	0.420546	0.576376	0.57548
	Ob.S/BS (%)
	sample	WT sham	BDNF+/- sham	WT -OVX	BDNF+/- OVX	WT-OVX+R13	BDNF+/- OVX + R13
	1	29.7374	42.7547	61.445	66.9709	49.3194	45.0999
	2	49.3632	48.4911	51.651	68.0902	39.3118	40.3775
	3	55.5397	43.7885	63.2762	46.9524	37.364	37.555
	4	46.2604	42.7079	44.4733	51.1896	40.7651	37.3271
	5	35.4823	35.2534	66.1817	36.3814	39.7546	42.3066
	6	32.019	46.4343	40.853	41.3412	43.1586	42.5523
	N.Ob/BS (1/mm)
	sample	WT sham	BDNF+/- sham	WT -OVX	BDNF+/- OVX	WT-OVX+R13	BDNF+/- OVX + R13
	1	33.3851	50.52	97.1859	74.5743	88.991	82.8852
	2	52.477	50.3522	98.4061	68.4252	79.6634	66.6291
	3	52.6916	53.4795	76.7898	80.5043	68.1657	56.4763
	4	56.1354	54.6117	84.2538	88.7602	60.8168	56.372
	5	41.4583	39.6249	73.2033	59.081	61.7882	58.2616
	6	36.8527	46.5365	69.2574	63.2412	68.5627	58.1562
	Oc.S/BS (%)
	sample	WT sham	BDNF+/- sham	WT -OVX	BDNF+/- OVX	WT-OVX+R13	BDNF+/- OVX + R13
	1	7.37997	5.58618	4.77865	3.61764	3.67589	3.92717
	2	6.7257	4.73262	8.39649	4.36845	5.70295	3.89594
	3	4.69982	4.75771	5.04892	7.05042	4.62035	4.77604
	4	5.9217	4.1335	7.68222	7.29761	5.23162	5.62738
	5	4.09074	8.3282	3.72801	5.24698	5.3954	3.71879
	6	3.70741	7.71221	5.51655	6.76633	6.61067	4.83031
	N.Oc/BS (1/mm)
		WT sham	BDNF+/- sham	WT -OVX	BDNF+/- OVX	WT-OVX+R13	BDNF+/- OVX + R13
		3.50337	2.62132	4.11805	2.3451	1.84246	1.93399
		3.71828	2.6157	3.98944	2.83139	2.06674	1.81716
		3.12247	2.37687	3.65666	3.11748	2.33199	2.13622
		2.8202	2.04794	4.42072	3.51342	2.412	2.60601
		2.04853	3.72453	2.98236	2.82372	2.6336	1.70284
		1.83804	3.28493	3.11539	3.53651	2.95347	2.34601
	MS/BS （%）
	sample	WT sham	BDNF+/- sham	WT -OVX	BDNF+/- OVX	WT-OVX+R13	BDNF+/- OVX + R13
	1	37.6767	47.1585	35.8685	35.7881	43.9193	40.8886
	2	36.0195	42.2519	32.7995	31.504	45.7493	43.1245
	3	36.2636	34.652	35.9358	32.54	27.5311	37.6033
	4	41.7993	33.6384	38.4695	34.2937	24.7194	35.0274
	5	34.748	31.9283	28.0078	28.5888	36.8646	38.4644
	6	39.2414	34.6317	29.5769	33.2835	36.5954	43.8036

## Sheet: Figure 5d
Figure 5d
relative ratio of protein expression (% to control group)
	p-C/EBPβ/C/EBPβ
	test	Control	OIM+DMSO	OIM+BDNF	OIM+7,8DHF	OIM+BDNF+K252a	OIM+7,8DHF+K252a
	1	81.8478	266.488	152.332	141.146	379.99	268.276
	2	132.166	255.206	111.337	95.0081	219.797	207.638
	3	85.9862	261.506	130.922	144.432	235.592	242.603
	AEP/β-actin
	test	Control	OIM+DMSO	OIM+BDNF	OIM+7,8DHF	OIM+BDNF+K252a	OIM+7,8DHF+K252a
	1	104.372	158.759	67.6062	87.5694	115.966	113.235
	2	80.9988	121.983	59.7996	72.9507	90.6379	104.82
	3	114.629	132.466	70.404	67.8781	105.008	123.728
	p-AEP/β-actin
	test	Control	OIM+DMSO	OIM+BDNF	OIM+7,8DHF	OIM+BDNF+K252a	OIM+7,8DHF+K252a
	1	97.3977	107.832	225.676	197.08	125.01	89.1875
	2	72.5367	71.0553	172.661	132.141	81.8773	62.8559
	3	130.066	122.354	193.304	221.622	115.499	108.972
	RUNX2/β-actin
	test	Control	OIM+DMSO	OIM+BDNF	OIM+7,8DHF	OIM+BDNF+K252a	OIM+7,8DHF+K252a
	1	95.5931	643.276	934.149	817.371	794.062	663.776
	2	108.245	581.93	501.755	613.578	445.191	521.566
	3	96.1624	586.916	508.611	470.122	521.876	605.94
	OPG/β-actin
	test	Control	OIM+DMSO	OIM+BDNF	OIM+7,8DHF	OIM+BDNF+K252a	OIM+7,8DHF+K252a
	1	89.8103	103.156	156.992	212.878	117.255	105.49
	2	107.797	119.166	202.36	184.692	138.805	119.991
	3	102.392	99.1634	213.535	207.095	121.996	142.815
	Osterix/β-actin
	test	Control	OIM+DMSO	OIM+BDNF	OIM+7,8DHF	OIM+BDNF+K252a	OIM+7,8DHF+K252a
	1	71.5948	234.462	551.577	666.775	345.311	315.014
	2	91.6474	200.921	592.473	537.041	324.577	355.562
	3	136.758	207.897	569.873	689.256	470.003	416.974
	p-TrkB/TrkB
	test	Control	OIM+DMSO	OIM+BDNF	OIM+7,8DHF	OIM+BDNF+K252a	OIM+7,8DHF+K252a
	1	97.8681	72.3738	364.031	485.808	218.869	262.33
	2	88.9848	96.9646	326.479	321.322	187.75	212.428
	3	113.147	90.8172	328.826	345.396	192.883	160.694
	p-AKT/AKT
	test	Control	OIM+DMSO	OIM+BDNF	OIM+7,8DHF	OIM+BDNF+K252a	OIM+7,8DHF+K252a
	1	87.8393	106.73	242.835	296.303	165.129	198.279
	2	119.287	111.772	401.644	360.03	154.197	171.692
	3	92.8742	76.3327	203.32	244.049	95.2025	121.929

## Sheet: Figure 5e
Figure 5e
AEP activity (AFU)
test	Control	OIM+DMSO	OIM+BDNF	OIM+7,8DHF	OIM+BDNF+K252a	OIM+7,8DHF+K252a
1	9825	10218	6565	6943	10515	12323
2	11298	15882	3920	3692	11185	10718
3	11626	10730	7477	7539	12469	12074

[truncated: 22 more sheets: Figure 5f, Figure 5g , Figure 6a,  Figure 6b, Figure 6c,  Figure 6d, Figure 6e, Figure 7b, Figure 7c, Figure 7d, Figure 8d, Supplementary Fig 1, Supplementary Fig 2a, Supplementary Fig2b, Supplementary Fig 3, Supplementary Fig4b, Supplementary Fig4c, Supplementary Fig5a, Supplementary Fig5D, Supplementary Fig5E …]
